# Supplementary material for: Enhancing Polysulfone Mixed-Matrix Membranes with Amine-Functionalized Graphene Oxide for Air Dehumidification and Water Treatment
Source: Membranes (Basel). 2023 Jul 19;13(7):678. doi: 10.3390/membranes13070678 (PMC10383170; doi:10.3390/membranes13070678)
Supplement: Supplementary file 1 [file membranes-13-00678-s001.zip]

Archive with 1 entries (1 files):
- membranes-2429791-supplementary.pdf
